# Supplementary material for: Formation and Structural Characteristics of Heating-Induced Amyloid Fibrils Derived from Rice Albumin at Different pH Values
Source: Foods. 2025 Aug 30;14(17):3069. doi: 10.3390/foods14173069 (PMC12428537; doi:10.3390/foods14173069)
Supplement: Supplementary file 1 [file foods-14-03069-s001.zip]

Archive with 1 entries (1 files):
- foods-3827605-supplementary.pdf
